# Supplementary material for: Trends in NIH-supported career development funding: implications for institutions, trainees, and the future research workforce
Source: JCI Insight. 2020 Sep 3;5(17):e142817. doi: 10.1172/jci.insight.142817 (PMC7526437; doi:10.1172/jci.insight.142817)
Supplement: Supplemental Table 1 [file jciinsight-5-142817-s113.xlsx]

## Sheet: From NIHDataBook
NIH Budget Mechanism Detail (2010 -2018)*
Mechanism	Subgroup	2010	2011	2012	2013	2014	2015	2016	2017	2018
Research Project Grants
	Noncompeting	11773000000	11893000000	11946000000	11119000000	10785000000	11220000000	11725000000	12661000000	13671000000
	Administrative Supplements	189000000	202000000	192000000	248000000	208000000	194000000	281000000	225000000	477000000
	Competing	3933000000	3732000000	3791000000	3439000000	4479000000	4310000000	5023000000	5284000000	5285000000
	Subtotal	15896000000	15827000000	15929000000	14807000000	15473000000	15723000000	17029000000	18170000000	19761000000
	SBIR/STTR	653000000	648000000	671000000	639000000	695000000	718000000	811000000	923000000	996000000
	Total RPGs	16549000000	16476000000	16599000000	15445000000	16168000000	16441000000	17840000000	19094000000	20757000000
Research Centers
	Spec/Comp	2301000000	2227000000	2282000000	1995000000	1958000000	1880000000	1811000000	1767000000	1814000000
	Clinical Research	436000000	439000000	398000000	370000000	414000000	425000000	407000000	402000000	416000000
	Biotechnology	152000000	147000000	161000000	156000000	167000000	172000000	180000000	187000000	160000000
	Comparative Medicine	134000000	138000000	139000000	133000000	129000000	132000000	120000000	122000000	130000000
	RCMI	60000000	59000000	59000000	55000000	55000000	55000000	57000000	58000000	61000000
	Total Centers	3083000000	3009000000	3039000000	2709000000	2723000000	2663000000	2574000000	2536000000	2582000000
Other Research
	Research Careers	649000000	626000000	632000000	615000000	612000000	608000000	644000000	673000000	732000000
	Cancer Education	35000000	33000000	33000000	34000000	33000000	28000000	23000000	24000000	21000000
	Coop. Clinical	431000000	448000000	430000000	435000000	475000000	422000000	405000000	403000000	386000000
	BRS	68000000	70000000	68000000	69000000	67000000	67000000	67000000	70000000	86000000
	MBRS	107000000	104000000	111000000	105000000	104000000	103000000	105000000	104000000	101000000
	Other	530000000	548000000	560000000	526000000	556000000	574000000	775000000	907000000	1045000000
	Total Other Research	1821000000	1829000000	1834000000	1783000000	1847000000	1803000000	2020000000	2181000000	2371000000
	Total Research Grants	21452000000	21314000000	21473000000	19938000000	20738000000	20907000000	22433000000	23811000000	25710000000
Training
	Individual	126000000	127000000	130000000	132000000	136000000	137000000	148000000	158000000	162000000
	Institutional	649000000	644000000	632000000	601000000	602000000	621000000	656000000	670000000	694000000
	Total Training	775000000	772000000	761000000	734000000	738000000	758000000	804000000	827000000	856000000
R&D Contracts		3145000000	2998000000	2915000000	2927000000	2990000000	2827000000	2913000000	3047000000	3072000000
	(SBIR/STTR)	33000000	38000000	57000000	59000000	65000000	71000000	67000000	58000000	61000000
Intramural Research		3306000000	3331000000	3401000000	3247000000	3374000000	3408000000	3683000000	3780000000	3972000000
Other*		1521000000	1530000000	2303000000	2284000000	2179000000	2394000000	2426000000	2682000000	3032000000
All NIH ICs		30200000000	29944000000	30852000000	29129000000	30019000000	30293000000	32259000000	34147000000	36642000000
Total appropriation		31238000000	30916345000	30860913000	29315822000	30142653000	30311349000	32311349000	34300999000	37311349000
	percentage training/total All ICs	0.0471523	0.0466871	0.045151	0.0463112	0.0449715	0.0450929	0.0448867	0.0439277	0.0433382
	percentage training/appropriations	0.0455855	0.0452188	0.045138	0.0460161	0.044787	0.0450656	0.044814	0.0437305	0.0425608
*Yellow highlight indicates Research Careers and Total Training included in Training Awards
National Institutes of Health. NIH Data Book - NIH Budget History [Internet]. [cited 2020 Jun 17]. Available from: https://report.nih.gov/nihdatabook/category/1

## Sheet: 2010
Actual NIH rank	Adjusted NIH Rank	Instutition	FKT total	BRIMR rank	BRIMR Institution	BRIMR award total	(%) kft/total	rank % kft/total
1	1	JOHNS HOPKINS UNIVERSITY	55741240	1	JOHNS HOPKINS UNIVERSITY	438777365	0.127038	3
2	2	UNIVERSITY OF CALIFORNIA, SAN FRANCISCO	51092680	2	UNIVERSITY OF CALIFORNIA SAN FRANCISCO	422075871	0.121051	7
3	3	UNIVERSITY OF PENNSYLVANIA	45432165	3	UNIVERSITY OF PENNSYLVANIA	402581229	0.112852	9
4	4	UNIVERSITY OF WASHINGTON	44532786	10	UNIVERSITY OF WASHINGTON	300387633	0.148251	2
5	5	YALE UNIVERSITY	36704164	5	YALE UNIVERSITY	351980590	0.104279	16
6	6	UNIVERSITY OF MICHIGAN AT ANN ARBOR	36645855	6	UNIVERSITY OF MICHIGAN AT ANN ARBOR	332503441	0.110212	10
7	7	UNIVERSITY OF PITTSBURGH AT PITTSBURGH	35685180	7	UNIVERSITY OF PITTSBURGH AT PITTSBURGH	325623858	0.10959	11
8	8	WASHINGTON UNIVERSITY	33754516	4	WASHINGTON UNIVERSITY	365408802	0.0923747	21
9	9	STANFORD UNIVERSITY	31116298	13	STANFORD UNIVERSITY	292471130	0.106391	15
10	10	UNIVERSITY OF CALIFORNIA LOS ANGELES	30662091	12	UNIVERSITY OF CALIFORNIA LOS ANGELES	294323006	0.104178	17
12	11	UNIV OF NORTH CAROLINA CHAPEL HILL	28957308	14	UNIVERSITY OF NORTH CAROLINA CHAPEL HILL	238601335	0.121363	6
13	12	COLUMBIA UNIVERSITY HEALTH SCIENCES	27965516	15	COLUMBIA UNIVERSITY HEALTH SCIENCES	235320298	0.11884	8
14	13	VANDERBILT UNIVERSITY	27698279	11	VANDERBILT UNIVERSITY	296277355	0.0934877	20
15	14	UNIVERSITY OF CALIFORNIA, SAN DIEGO	26903711	9	UNIVERSITY OF CALIFORNIA SAN DIEGO	302658871	0.0888912	23
16	15	DUKE UNIVERSITY	25047782	8	DUKE UNIVERSITY	305653535	0.0819483	24
17	16	UNIVERSITY OF WISCONSIN-MADISON	24825760	34	UNIVERSITY OF WISCONSIN MADISON	135377564	0.183382	1
19	17	UNIVERSITY OF COLORADO DENVER	19036669	28	UNIVERSITY OF COLORADO DENVER	150370495	0.126598	4
20	18	UNIVERSITY OF CHICAGO	18948028	22	UNIVERSITY OF CHICAGO	173664348	0.109107	12
21	19	EMORY UNIVERSITY	18558091	16	EMORY UNIVERSITY	226961115	0.0817677	25
22	20	BAYLOR COLLEGE OF MEDICINE	18554031	17	BAYLOR COLLEGE OF MEDICINE	202576771	0.0915901	22
23	21	UNIVERSITY OF MINNESOTA	17687012	29	UNIVERSITY OF MINNESOTA TWIN CITIES	141020100	0.125422	5
24	22	HARVARD MEDICAL SCHOOL	17283706	21	HARVARD UNIVERSITY (MEDICAL SCHOOL)	175784225	0.0983234	18
25	23	UNIVERSITY OF ROCHESTER	16372856	24	UNIVERSITY OF ROCHESTER	167774604	0.0975884	19
26	24	CASE WESTERN RESERVE UNIVERSITY	15298029	30	CASE WESTERN RESERVE UNIVERSITY	140811670	0.108642	13
27	25	UNIVERSITY OF IOWA	14468135	35	UNIVERSITY OF IOWA	134857309	0.107285	14
		top 25 FKT total	718971888	top 25 BRMIR total		6553842520	0.109702
		FKT total	1420975127	BRMIR total		11804458505
		half FKT total	359485944	half BRMIR total		5.90223e+09
11		MASSACHUSETTS GENERAL HOSPITAL	29911708
18		BRIGHAM AND WOMEN'S HOSPITAL	21358773

## Sheet: 2012
Actual NIH rank	Adjusted NIH Rank	Instutition	FKT total	BRIMR rank	BRIMR Institution	BRIMR award total	(%) kft/total	rank % kft/total
1	1	UNIVERSITY OF CALIFORNIA, SAN FRANCISCO	54651052	1	UNIVERSITY OF CALIFORNIA SAN FRANCISCO	448710283	0.121796	5
2	2	JOHNS HOPKINS UNIVERSITY	51292981	2	JOHNS HOPKINS UNIVERSITY	433096031	0.118433	7
3	3	UNIVERSITY OF PENNSYLVANIA	44933574	3	UNIVERSITY OF PENNSYLVANIA	388215514	0.115744	8
4	4	UNIVERSITY OF WASHINGTON	40057543	7	UNIVERSITY OF WASHINGTON	312691743	0.128106	3
5	5	YALE UNIVERSITY	38125124	5	YALE UNIVERSITY	339668416	0.112242	12
6	6	UNIVERSITY OF MICHIGAN AT ANN ARBOR	34913446	8	UNIVERSITY OF MICHIGAN AT ANN ARBOR	310538827	0.112429	11
7	7	UNIVERSITY OF PITTSBURGH AT PITTSBURGH	33950709	6	UNIVERSITY OF PITTSBURGH AT PITTSBURGH	326860108	0.103869	14
8	8	WASHINGTON UNIVERSITY	33655541	4	WASHINGTON UNIVERSITY	360187863	0.0934389	19
9	9	STANFORD UNIVERSITY	33306682	11	STANFORD UNIVERSITY	294556593	0.113074	9
10	10	UNIV OF NORTH CAROLINA CHAPEL HILL	32277922	14	UNIVERSITY OF NORTH CAROLINA CHAPEL HILL	253776220	0.12719	4
12	11	UNIVERSITY OF CALIFORNIA LOS ANGELES	29365779	12	UNIVERSITY OF CALIFORNIA LOS ANGELES	291353809	0.100791	16
13	12	VANDERBILT UNIVERSITY	28502906	13	VANDERBILT UNIVERSITY	286689880	0.0994207	17
14	13	UNIVERSITY OF CALIFORNIA, SAN DIEGO	27133318	9	UNIVERSITY OF CALIFORNIA SAN DIEGO	305407175	0.0888431	20
15	14	COLUMBIA UNIVERSITY HEALTH SCIENCES	26219403	15	COLUMBIA UNIVERSITY HEALTH SCIENCES	252583700	0.103805	15
16	15	UNIVERSITY OF WISCONSIN-MADISON	23740489	33	UNIVERSITY OF WISCONSIN MADISON	132529916	0.179133	1
17	16	DUKE UNIVERSITY	22928039	10	DUKE UNIVERSITY	295458021	0.0776017	25
19	17	UNIVERSITY OF COLORADO DENVER	20818504	26	UNIVERSITY OF COLORADO DENVER	162347167	0.128234	2
20	18	EMORY UNIVERSITY	18417907	16	EMORY UNIVERSITY	223899649	0.0822597	22
21	19	UNIVERSITY OF CHICAGO	17775334	23	UNIVERSITY OF CHICAGO	167011403	0.106432	13
22	20	BAYLOR COLLEGE OF MEDICINE	17746415	17	BAYLOR COLLEGE OF MEDICINE	207292285	0.0856106	21
23	21	UNIVERSITY OF MINNESOTA	17690673	28	UNIVERSITY OF MINNESOTA TWIN CITIES	145536947	0.121555	6
24	22	HARVARD MEDICAL SCHOOL	16601783	22	HARVARD UNIVERSITY (MEDICAL SCHOOL)	167201924	0.0992918	18
25	23	OREGON HEALTH & SCIENCE UNIVERSITY	14666923	19	OREGON HEALTH AND SCIENCE UNIVERSITY	181337149	0.0808821	23
26	24	UNIVERSITY OF IOWA	14450746	35	UNIVERSITY OF IOWA	128218877	0.112704	10
28	25	NORTHWESTERN UNIVERSITY AT CHICAGO	13625964	21	NORTHWESTERN UNIVERSITY AT CHICAGO	174258992	0.0781937	24
		top 25 FKT total	706848757	top 25 BRMIR total		6589428492	0.10727
		FKT total	1385753029	BRMIR total		11825648624
		half FKT total	6.92877e+08	half BRMIR total		5912824312
11		MASSACHUSETTS GENERAL HOSPITAL	30400019
18		BRIGHAM AND WOMEN'S HOSPITAL	22451741
27		BOSTON CHILDREN'S HOSPITAL	13964250

## Sheet: 2014
Actual NIH rank	Adjusted NIH Rank	Instutition	FKT total	BRIMR rank	BRIMR Institution	BRIMR award total	(%) kft/total	rank % kft/total
1	1	UNIVERSITY OF CALIFORNIA, SAN FRANCISCO	53046753	1	UNIVERSITY OF CALIFORNIA, SAN FRANCISCO	480483692	0.110403	8
2	2	JOHNS HOPKINS UNIVERSITY	51019240	2	JOHNS HOPKINS UNIVERSITY	428953771	0.118939	5
3	3	UNIVERSITY OF PENNSYLVANIA	44641829	3	UNIVERSITY OF PENNSYLVANIA	410231644	0.108821	10
4	4	UNIVERSITY OF WASHINGTON	37231866	8	UNIVERSITY OF WASHINGTON	301997394	0.123285	4
5	5	UNIVERSITY OF MICHIGAN AT ANN ARBOR	36759364	12	UNIVERSITY OF MICHIGAN	282337836	0.130196	3
6	6	WASHINGTON UNIVERSITY	36507637	4	WASHINGTON UNIVERSITY	353931278	0.103149	12
7	7	STANFORD UNIVERSITY	35382251	5	STANFORD UNIVERSITY	348960661	0.101393	16
9	8	YALE UNIVERSITY	33319534	6	YALE UNIVERSITY	328073531	0.101561	15
10	9	UNIVERSITY OF PITTSBURGH AT PITTSBURGH	32295990	7	UNIVERSITY OF PITTSBURGH AT PITTSBURGH	317319224	0.101778	14
11	10	UNIV OF NORTH CAROLINA CHAPEL HILL	31737411	13	UNIV OF NORTH CAROLINA CHAPEL HILL	267415566	0.118682	6
12	11	VANDERBILT UNIVERSITY	30098942	10	VANDERBILT UNIVERSITY	293981233	0.102384	13
13	12	COLUMBIA UNIVERSITY HEALTH SCIENCES	29230492	15	COLUMBIA UNIVERSITY HEALTH SCIENCES	252609169	0.115714	7
14	13	UNIVERSITY OF CALIFORNIA LOS ANGELES	27780839	14	UNIVERSITY OF CALIFORNIA LOS ANGELES	265253297	0.104733	11
15	14	UNIVERSITY OF CALIFORNIA, SAN DIEGO	26883295	9	UNIVERSITY OF CALIFORNIA SAN DIEGO	295372126	0.091015	20
16	15	DUKE UNIVERSITY	24057065	11	DUKE UNIVERSITY	293221537	0.082044	22
18	16	UNIVERSITY OF WISCONSIN-MADISON	23060241	27	UNIVERSITY OF WISCONSIN-MADISON	156223268	0.147611	1
19	17	UNIVERSITY OF COLORADO DENVER	22843238	24	UNIVERSITY OF COLORADO DENVER	167326343	0.136519	2
20	18	EMORY UNIVERSITY	21319534	18	EMORY UNIVERSITY	224254440	0.0950685	18
21	19	HARVARD MEDICAL SCHOOL	17874358	21	HARVARD MEDICAL SCHOOL	186473965	0.0958544	17
22	20	UNIVERSITY OF MINNESOTA	15949833	30	UNIVERSITY OF MINNESOTA	144859250	0.110106	9
23	21	BAYLOR COLLEGE OF MEDICINE	15106565	20	BAYLOR COLLEGE OF MEDICINE	191407545	0.0789236	23
24	22	UNIVERSITY OF CHICAGO	14506234	28	UNIVERSITY OF CHICAGO	155633475	0.0932077	19
25	23	NORTHWESTERN UNIVERSITY AT CHICAGO	13829278	22	NORTHWESTERN UNIVERSITY AT CHICAGO	179322644	0.0771195	25
27	24	UT SOUTHWESTERN MEDICAL CENTER	13312718	29	UT SOUTHWESTERN MEDICAL CENTER	155430778	0.0856505	21
28	25	OREGON HEALTH & SCIENCE UNIVERSITY	13287549	23	OREGON HEALTH & SCIENCE UNIVERSITY	171821248	0.0773336	24
		top 25 FKT total	701082056	top 25 BRMIR total		6652894915	0.10538
		FKT total	1333479367	BRMIR total		11684385870
		half FKT total	6.6674e+08	half BRMIR total		5842192935
8		MASSACHUSETTS GENERAL HOSPITAL	33849352
17		BRIGHAM AND WOMEN'S HOSPITAL	23303412
26		BOSTON CHILDREN'S HOSPITAL	13439305

## Sheet: 2016
Actual NIH rank	Adjusted NIH Rank	Instutition	FKT total	BRIMR rank	BRIMR Institution	BRIMR award total	(%) kft/total	rank % kft/total
1	1	UNIVERSITY OF CALIFORNIA, SAN FRANCISCO	56312337	1	UNIVERSITY OF CALIFORNIA, SAN FRANCISCO	519351636	0.108428	10
2	2	JOHNS HOPKINS UNIVERSITY	51080551	2	JOHNS HOPKINS UNIVERSITY	461641461	0.11065	9
3	3	UNIVERSITY OF PENNSYLVANIA	48896070	3	UNIVERSITY OF PENNSYLVANIA	392015147	0.12473	5
4	4	STANFORD UNIVERSITY	40743767	4	STANFORD UNIVERSITY	381724197	0.106736	11
5	5	UNIVERSITY OF WASHINGTON	39089545	15	UNIVERSITY OF WASHINGTON	272604138	0.143393	1
6	6	UNIVERSITY OF MICHIGAN AT ANN ARBOR	38949455	11	UNIVERSITY OF MICHIGAN	310647550	0.125381	4
7	7	WASHINGTON UNIVERSITY	37100390	5	WASHINGTON UNIVERSITY	374029188	0.0991912	12
9	8	UNIVERSITY OF PITTSBURGH AT PITTSBURGH	34593166	7	UNIVERSITY OF PITTSBURGH AT PITTSBURGH	361661997	0.0956505	15
10	9	YALE UNIVERSITY	34389941	6	YALE UNIVERSITY	365927366	0.0939802	16
11	10	UNIV OF NORTH CAROLINA CHAPEL HILL	33109880	16	UNIV OF NORTH CAROLINA CHAPEL HILL	268497435	0.123315	6
12	11	COLUMBIA UNIVERSITY HEALTH SCIENCES	31442166	10	COLUMBIA UNIVERSITY HEALTH SCIENCES	327310583	0.0960622	14
13	12	UNIVERSITY OF CALIFORNIA LOS ANGELES	28121477	13	UNIVERSITY OF CALIFORNIA LOS ANGELES	302899452	0.092841	18
14	13	UNIVERSITY OF CALIFORNIA, SAN DIEGO	27810090	12	UNIVERSITY OF CALIFORNIA SAN DIEGO	305892221	0.0909147	20
15	14	DUKE UNIVERSITY	25276806	9	DUKE UNIVERSITY	337660609	0.0748586	22
16	15	UNIVERSITY OF COLORADO DENVER	25160013	24	UNIVERSITY OF COLORADO DENVER	179960794	0.139808	2
17	16	UNIVERSITY OF WISCONSIN-MADISON	24442472	25	UNIVERSITY OF WISCONSIN-MADISON	178170988	0.137185	3
19	17	EMORY UNIVERSITY	21859939	18	EMORY UNIVERSITY	239495277	0.091275	19
20	18	NORTHWESTERN UNIVERSITY AT CHICAGO	19480787	17	NORTHWESTERN UNIVERSITY AT CHICAGO	257380306	0.0756887	21
21	19	HARVARD MEDICAL SCHOOL	18331297	22	HARVARD MEDICAL SCHOOL	188311413	0.0973457	13
22	20	UNIVERSITY OF ALABAMA AT BIRMINGHAM	17386135	23	UNIVERSITY OF ALABAMA AT BIRMINGHAM	186070729	0.0934383	17
23	21	VANDERBILT UNIVERSITY MEDICAL CENTER	16564523	8	VANDERBILT UNIVERSITY	340049796	0.0487121	25
24	22	UNIVERSITY OF CHICAGO	16151657	32	UNIVERSITY OF CHICAGO	139737271	0.115586	7
25	23	ICAHN SCHOOL OF MEDICINE AT MOUNT SINAI	15941244	14	ICAHN SCHOOL OF MEDICINE AT MOUNT SINAI	275773013	0.0578057	24
26	24	BAYLOR COLLEGE OF MEDICINE	15202452	20	BAYLOR COLLEGE OF MEDICINE	210193144	0.0723261	23
27	25	UNIVERSITY OF MINNESOTA	14611227	34	UNIVERSITY OF MINNESOTA	131632350	0.111	8
		top 25 FKT total	732047387	top 25 BRMIR total		7308638061	0.100162
		FKT total	1437341361	BRMIR total		12603790142
		half FKT total	7.18671e+08	half BRMIR total		6301895071
8		MASSACHUSETTS GENERAL HOSPITAL	36767584
18		BRIGHAM AND WOMEN'S HOSPITAL	24286608

## Sheet: 2018
Actual NIH rank	Adjusted NIH Rank	Instutition	FKT total	BRIMR rank	BRIMR Institution	BRIMR award total	(%) kft/total	rank % kft/total
1	1	UNIVERSITY OF CALIFORNIA, SAN FRANCISCO	62984222	1	UNIVERSITY OF CALIFORNIA, SAN FRANCISCO	577717908	0.109022	9
2	2	JOHNS HOPKINS UNIVERSITY	55828390	2	JOHNS HOPKINS UNIVERSITY	469641487	0.118874	7
3	3	UNIVERSITY OF PENNSYLVANIA	53763880	5	UNIVERSITY OF PENNSYLVANIA	425225190	0.126436	1
4	4	UNIVERSITY OF MICHIGAN AT ANN ARBOR	46058238	10	UNIVERSITY OF MICHIGAN AT ANN ARBOR	372596540	0.123614	5
5	5	STANFORD UNIVERSITY	43575367	3	STANFORD UNIVERSITY	456265230	0.0955045	15
6	6	WASHINGTON UNIVERSITY	38755113	4	WASHINGTON UNIVERSITY	449339150	0.0862491	19
8	7	UNIVERSITY OF WASHINGTON	38310682	15	UNIVERSITY OF WASHINGTON	304157912	0.125957	2
9	8	UNIV OF NORTH CAROLINA CHAPEL HILL	36832459	17	UNIV OF NORTH CAROLINA CHAPEL HILL	293009911	0.125704	3
10	9	UNIVERSITY OF PITTSBURGH AT PITTSBURGH	35905263	6	UNIVERSITY OF PITTSBURGH AT PITTSBURGH	415669520	0.0863794	18
11	10	YALE UNIVERSITY	35325825	7	YALE UNIVERSITY	407461566	0.0866973	17
12	11	UNIVERSITY OF CALIFORNIA, SAN DIEGO	33973757	12	UNIVERSITY OF CALIFORNIA, SAN DIEGO	334739136	0.101493	11
13	12	COLUMBIA UNIVERSITY HEALTH SCIENCES	33079738	8	COLUMBIA UNIVERSITY HEALTH SCIENCES	407421971	0.0811928	21
14	13	UNIVERSITY OF CALIFORNIA LOS ANGELES	29107839	14	UNIVERSITY OF CALIFORNIA LOS ANGELES	328264615	0.0886719	16
15	14	DUKE UNIVERSITY	28089847	9	DUKE UNIVERSITY	384593999	0.0730377	22
17	15	UNIVERSITY OF COLORADO DENVER	26208690	23	UNIVERSITY OF COLORADO DENVER	210859359	0.124295	4
18	16	EMORY UNIVERSITY	24971990	18	EMORY UNIVERSITY	259465128	0.0962441	14
19	17	UNIVERSITY OF WISCONSIN-MADISON	22366306	24	UNIVERSITY OF WISCONSIN-MADISON	210441502	0.106283	10
20	18	VANDERBILT UNIVERSITY MEDICAL CENTER	20993969	11	VANDERBILT UNIVERSITY	356235140	0.0589329	24
21	19	NORTHWESTERN UNIVERSITY AT CHICAGO	20368740	16	NORTHWESTERN UNIVERSITY AT CHICAGO	297574749	0.0684492	23
22	20	HARVARD MEDICAL SCHOOL	19879364	26	HARVARD MEDICAL SCHOOL	197133110	0.100842	12
23	21	UNIVERSITY OF MINNESOTA	19208105	30	UNIVERSITY OF MINNESOTA	175149030	0.109667	8
24	22	UNIVERSITY OF ALABAMA AT BIRMINGHAM	19121743	21	UNIVERSITY OF ALABAMA AT BIRMINGHAM	234390799	0.0815806	20
25	23	UNIVERSITY OF CHICAGO	17737758	38	UNIVERSITY OF CHICAGO	145229404	0.122136	6
26	24	ICAHN SCHOOL OF MEDICINE AT MOUNT SINAI	16454122	13	ICAHN SCHOOL OF MEDICINE AT MOUNT SINAI	330783203	0.0497429	25
27	25	WEILL MEDICAL COLL OF CORNELL UNIV	16359506	33	WEILL MEDICAL COLL OF CORNELL UNIV	164624326	0.0993748	13
		top 25 FKT total	795260913	top 25 BRMIR total		8207989885	0.0968886
		FKT total	1573590554	BRMIR total		14328627745
		half FKT total	786795277	half BRMIR total		7.16431e+09
7		MASSACHUSETTS GENERAL HOSPITAL	38603739
16		BRIGHAM AND WOMEN'S HOSPITAL	27235638
						3.79089e+10

## Sheet: NIH-BRIMR 2010-2018 (2 y)
	NIH Data from Project Reporter				BRIMR data from Blue Ridge Institute for Medical Research
Year	Adjusted NIH Rank	Instutition	FKT total		BRIMR rank	BRIMR Institution	BRIMR award total
2010	1	JOHNS HOPKINS UNIVERSITY	55741240		1	JOHNS HOPKINS UNIVERSITY	438777365
2010	2	UNIVERSITY OF CALIFORNIA, SAN FRANCISCO	51092680		2	UNIVERSITY OF CALIFORNIA, SAN FRANCISCO	422075871
2010	3	UNIVERSITY OF PENNSYLVANIA	45432165		3	UNIVERSITY OF PENNSYLVANIA	402581229
2010	4	UNIVERSITY OF WASHINGTON	44532786		10	UNIVERSITY OF WASHINGTON	300387633
2010	5	YALE UNIVERSITY	36704164		5	YALE UNIVERSITY	351980590
2010	6	UNIVERSITY OF MICHIGAN AT ANN ARBOR	36645855		6	UNIVERSITY OF MICHIGAN AT ANN ARBOR	332503441
2010	7	UNIVERSITY OF PITTSBURGH AT PITTSBURGH	35685180		7	UNIVERSITY OF PITTSBURGH AT PITTSBURGH	325623858
2010	8	WASHINGTON UNIVERSITY	33754516		4	WASHINGTON UNIVERSITY	365408802
2010	9	STANFORD UNIVERSITY	31116298		13	STANFORD UNIVERSITY	292471130
2010	10	UNIVERSITY OF CALIFORNIA LOS ANGELES	30662091		12	UNIVERSITY OF CALIFORNIA LOS ANGELES	294323006
2010	11	UNIV OF NORTH CAROLINA CHAPEL HILL	28957308		14	UNIV OF NORTH CAROLINA CHAPEL HILL	238601335
2010	12	COLUMBIA UNIVERSITY HEALTH SCIENCES	27965516		15	COLUMBIA UNIVERSITY HEALTH SCIENCES	235320298
2010	13	VANDERBILT UNIVERSITY	27698279		11	VANDERBILT UNIVERSITY	296277355
2010	14	UNIVERSITY OF CALIFORNIA, SAN DIEGO	26903711		9	UNIVERSITY OF CALIFORNIA, SAN DIEGO	302658871
2010	15	DUKE UNIVERSITY	25047782		8	DUKE UNIVERSITY	305653535
2010	16	UNIVERSITY OF WISCONSIN-MADISON	24825760		34	UNIVERSITY OF WISCONSIN-MADISON	135377564
2010	17	UNIVERSITY OF COLORADO DENVER	19036669		28	UNIVERSITY OF COLORADO DENVER	150370495
2010	18	UNIVERSITY OF CHICAGO	18948028		22	UNIVERSITY OF CHICAGO	173664348
2010	19	EMORY UNIVERSITY	18558091		16	EMORY UNIVERSITY	226961115
2010	20	BAYLOR COLLEGE OF MEDICINE	18554031		17	BAYLOR COLLEGE OF MEDICINE	202576771
2010	21	UNIVERSITY OF MINNESOTA	17687012		29	UNIVERSITY OF MINNESOTA	141020100
2010	22	HARVARD MEDICAL SCHOOL	17283706		21	HARVARD MEDICAL SCHOOL	175784225
2010	23	UNIVERSITY OF ROCHESTER	16372856		24	UNIVERSITY OF ROCHESTER	167774604
2010	24	CASE WESTERN RESERVE UNIVERSITY	15298029		30	CASE WESTERN RESERVE UNIVERSITY	140811670
2010	25	UNIVERSITY OF IOWA	14468135		35	UNIVERSITY OF IOWA	134857309
2012	1	UNIVERSITY OF CALIFORNIA, SAN FRANCISCO	54651052		1	UNIVERSITY OF CALIFORNIA, SAN FRANCISCO	448710283
2012	2	JOHNS HOPKINS UNIVERSITY	51292981		2	JOHNS HOPKINS UNIVERSITY	433096031
2012	3	UNIVERSITY OF PENNSYLVANIA	44933574		3	UNIVERSITY OF PENNSYLVANIA	388215514
2012	4	UNIVERSITY OF WASHINGTON	40057543		7	UNIVERSITY OF WASHINGTON	312691743
2012	5	YALE UNIVERSITY	38125124		5	YALE UNIVERSITY	339668416
2012	6	UNIVERSITY OF MICHIGAN AT ANN ARBOR	34913446		8	UNIVERSITY OF MICHIGAN AT ANN ARBOR	310538827
2012	7	UNIVERSITY OF PITTSBURGH AT PITTSBURGH	33950709		6	UNIVERSITY OF PITTSBURGH AT PITTSBURGH	326860108
2012	8	WASHINGTON UNIVERSITY	33655541		4	WASHINGTON UNIVERSITY	360187863
2012	9	STANFORD UNIVERSITY	33306682		11	STANFORD UNIVERSITY	294556593
2012	10	UNIV OF NORTH CAROLINA CHAPEL HILL	32277922		14	UNIV OF NORTH CAROLINA CHAPEL HILL	253776220
2012	11	UNIVERSITY OF CALIFORNIA LOS ANGELES	29365779		12	UNIVERSITY OF CALIFORNIA LOS ANGELES	291353809
2012	12	VANDERBILT UNIVERSITY	28502906		13	VANDERBILT UNIVERSITY	286689880
2012	13	UNIVERSITY OF CALIFORNIA, SAN DIEGO	27133318		9	UNIVERSITY OF CALIFORNIA, SAN DIEGO	305407175
2012	14	COLUMBIA UNIVERSITY HEALTH SCIENCES	26219403		15	COLUMBIA UNIVERSITY HEALTH SCIENCES	252583700
2012	15	UNIVERSITY OF WISCONSIN-MADISON	23740489		33	UNIVERSITY OF WISCONSIN-MADISON	132529916
2012	16	DUKE UNIVERSITY	22928039		10	DUKE UNIVERSITY	295458021
2012	17	UNIVERSITY OF COLORADO DENVER	20818504		26	UNIVERSITY OF COLORADO DENVER	162347167
2012	18	EMORY UNIVERSITY	18417907		16	EMORY UNIVERSITY	223899649
2012	19	UNIVERSITY OF CHICAGO	17775334		23	UNIVERSITY OF CHICAGO	167011403
2012	20	BAYLOR COLLEGE OF MEDICINE	17746415		17	BAYLOR COLLEGE OF MEDICINE	207292285
2012	21	UNIVERSITY OF MINNESOTA	17690673		28	UNIVERSITY OF MINNESOTA	145536947
2012	22	HARVARD MEDICAL SCHOOL	16601783		22	HARVARD MEDICAL SCHOOL	167201924
2012	23	OREGON HEALTH & SCIENCE UNIVERSITY	14666923		19	OREGON HEALTH & SCIENCE UNIVERSITY	181337149
2012	24	UNIVERSITY OF IOWA	14450746		35	UNIVERSITY OF IOWA	128218877
2012	25	NORTHWESTERN UNIVERSITY AT CHICAGO	13625964		21	NORTHWESTERN UNIVERSITY AT CHICAGO	174258992
2014	1	UNIVERSITY OF CALIFORNIA, SAN FRANCISCO	53046753		1	UNIVERSITY OF CALIFORNIA, SAN FRANCISCO	480483692
2014	2	JOHNS HOPKINS UNIVERSITY	51019240		2	JOHNS HOPKINS UNIVERSITY	428953771
2014	3	UNIVERSITY OF PENNSYLVANIA	44641829		3	UNIVERSITY OF PENNSYLVANIA	410231644
2014	4	UNIVERSITY OF WASHINGTON	37231866		8	UNIVERSITY OF WASHINGTON	301997394
2014	5	UNIVERSITY OF MICHIGAN AT ANN ARBOR	36759364		12	UNIVERSITY OF MICHIGAN AT ANN ARBOR	282337836
2014	6	WASHINGTON UNIVERSITY	36507637		4	WASHINGTON UNIVERSITY	353931278
2014	7	STANFORD UNIVERSITY	35382251		5	STANFORD UNIVERSITY	348960661
2014	8	YALE UNIVERSITY	33319534		6	YALE UNIVERSITY	328073531
2014	9	UNIVERSITY OF PITTSBURGH AT PITTSBURGH	32295990		7	UNIVERSITY OF PITTSBURGH AT PITTSBURGH	317319224
2014	10	UNIV OF NORTH CAROLINA CHAPEL HILL	31737411		13	UNIV OF NORTH CAROLINA CHAPEL HILL	267415566
2014	11	VANDERBILT UNIVERSITY	30098942		10	VANDERBILT UNIVERSITY	293981233
2014	12	COLUMBIA UNIVERSITY HEALTH SCIENCES	29230492		15	COLUMBIA UNIVERSITY HEALTH SCIENCES	252609169
2014	13	UNIVERSITY OF CALIFORNIA LOS ANGELES	27780839		14	UNIVERSITY OF CALIFORNIA LOS ANGELES	265253297
2014	14	UNIVERSITY OF CALIFORNIA, SAN DIEGO	26883295		9	UNIVERSITY OF CALIFORNIA, SAN DIEGO	295372126
2014	15	DUKE UNIVERSITY	24057065		11	DUKE UNIVERSITY	293221537
2014	16	UNIVERSITY OF WISCONSIN-MADISON	23060241		27	UNIVERSITY OF WISCONSIN-MADISON	156223268
2014	17	UNIVERSITY OF COLORADO DENVER	22843238		24	UNIVERSITY OF COLORADO DENVER	167326343
2014	18	EMORY UNIVERSITY	21319534		18	EMORY UNIVERSITY	224254440
2014	19	HARVARD MEDICAL SCHOOL	17874358		21	HARVARD MEDICAL SCHOOL	186473965
2014	20	UNIVERSITY OF MINNESOTA	15949833		30	UNIVERSITY OF MINNESOTA	144859250
2014	21	BAYLOR COLLEGE OF MEDICINE	15106565		20	BAYLOR COLLEGE OF MEDICINE	191407545
2014	22	UNIVERSITY OF CHICAGO	14506234		28	UNIVERSITY OF CHICAGO	155633475
2014	23	NORTHWESTERN UNIVERSITY AT CHICAGO	13829278		22	NORTHWESTERN UNIVERSITY AT CHICAGO	179322644
2014	24	UT SOUTHWESTERN MEDICAL CENTER	13312718		29	UT SOUTHWESTERN MEDICAL CENTER	155430778
2014	25	OREGON HEALTH & SCIENCE UNIVERSITY	13287549		23	OREGON HEALTH & SCIENCE UNIVERSITY	171821248
2016	1	UNIVERSITY OF CALIFORNIA, SAN FRANCISCO	56312337		1	UNIVERSITY OF CALIFORNIA, SAN FRANCISCO	519351636
2016	2	JOHNS HOPKINS UNIVERSITY	51080551		2	JOHNS HOPKINS UNIVERSITY	461641461
2016	3	UNIVERSITY OF PENNSYLVANIA	48896070		3	UNIVERSITY OF PENNSYLVANIA	392015147
2016	4	STANFORD UNIVERSITY	40743767		4	STANFORD UNIVERSITY	381724197
2016	5	UNIVERSITY OF WASHINGTON	39089545		15	UNIVERSITY OF WASHINGTON	272604138
2016	6	UNIVERSITY OF MICHIGAN AT ANN ARBOR	38949455		11	UNIVERSITY OF MICHIGAN AT ANN ARBOR	310647550
2016	7	WASHINGTON UNIVERSITY	37100390		5	WASHINGTON UNIVERSITY	374029188
2016	8	UNIVERSITY OF PITTSBURGH AT PITTSBURGH	34593166		7	UNIVERSITY OF PITTSBURGH AT PITTSBURGH	361661997
2016	9	YALE UNIVERSITY	34389941		6	YALE UNIVERSITY	365927366
2016	10	UNIV OF NORTH CAROLINA CHAPEL HILL	33109880		16	UNIV OF NORTH CAROLINA CHAPEL HILL	268497435
2016	11	COLUMBIA UNIVERSITY HEALTH SCIENCES	31442166		10	COLUMBIA UNIVERSITY HEALTH SCIENCES	327310583
2016	12	UNIVERSITY OF CALIFORNIA LOS ANGELES	28121477		13	UNIVERSITY OF CALIFORNIA LOS ANGELES	302899452
2016	13	UNIVERSITY OF CALIFORNIA, SAN DIEGO	27810090		12	UNIVERSITY OF CALIFORNIA, SAN DIEGO	305892221
2016	14	DUKE UNIVERSITY	25276806		9	DUKE UNIVERSITY	337660609
2016	15	UNIVERSITY OF COLORADO DENVER	25160013		24	UNIVERSITY OF COLORADO DENVER	179960794
2016	16	UNIVERSITY OF WISCONSIN-MADISON	24442472		25	UNIVERSITY OF WISCONSIN-MADISON	178170988
2016	17	EMORY UNIVERSITY	21859939		18	EMORY UNIVERSITY	239495277				z
2016	18	NORTHWESTERN UNIVERSITY AT CHICAGO	19480787		17	NORTHWESTERN UNIVERSITY AT CHICAGO	257380306
2016	19	HARVARD MEDICAL SCHOOL	18331297		22	HARVARD MEDICAL SCHOOL	188311413
2016	20	UNIVERSITY OF ALABAMA AT BIRMINGHAM	17386135		23	UNIVERSITY OF ALABAMA AT BIRMINGHAM	186070729
2016	21	VANDERBILT UNIVERSITY	16564523		8	VANDERBILT UNIVERSITY	340049796
2016	22	UNIVERSITY OF CHICAGO	16151657		32	UNIVERSITY OF CHICAGO	139737271
2016	23	ICAHN SCHOOL OF MEDICINE AT MOUNT SINAI	15941244		14	ICAHN SCHOOL OF MEDICINE AT MOUNT SINAI	275773013
2016	24	BAYLOR COLLEGE OF MEDICINE	15202452		20	BAYLOR COLLEGE OF MEDICINE	210193144
2016	25	UNIVERSITY OF MINNESOTA	14611227		34	UNIVERSITY OF MINNESOTA	131632350
2018	1	UNIVERSITY OF CALIFORNIA, SAN FRANCISCO	62984222		1	UNIVERSITY OF CALIFORNIA, SAN FRANCISCO	577717908
2018	2	JOHNS HOPKINS UNIVERSITY	55828390		2	JOHNS HOPKINS UNIVERSITY	469641487
2018	3	UNIVERSITY OF PENNSYLVANIA	53763880		5	UNIVERSITY OF PENNSYLVANIA	425225190
2018	4	UNIVERSITY OF MICHIGAN AT ANN ARBOR	46058238		10	UNIVERSITY OF MICHIGAN AT ANN ARBOR	372596540
2018	5	STANFORD UNIVERSITY	43575367		3	STANFORD UNIVERSITY	456265230
2018	6	WASHINGTON UNIVERSITY	38755113		4	WASHINGTON UNIVERSITY	449339150
2018	7	UNIVERSITY OF WASHINGTON	38310682		15	UNIVERSITY OF WASHINGTON	304157912
2018	8	UNIV OF NORTH CAROLINA CHAPEL HILL	36832459		17	UNIV OF NORTH CAROLINA CHAPEL HILL	293009911
2018	9	UNIVERSITY OF PITTSBURGH AT PITTSBURGH	35905263		6	UNIVERSITY OF PITTSBURGH AT PITTSBURGH	415669520
2018	10	YALE UNIVERSITY	35325825		7	YALE UNIVERSITY	407461566
2018	11	UNIVERSITY OF CALIFORNIA, SAN DIEGO	33973757		12	UNIVERSITY OF CALIFORNIA, SAN DIEGO	334739136
2018	12	COLUMBIA UNIVERSITY HEALTH SCIENCES	33079738		8	COLUMBIA UNIVERSITY HEALTH SCIENCES	407421971
2018	13	UNIVERSITY OF CALIFORNIA LOS ANGELES	29107839		14	UNIVERSITY OF CALIFORNIA LOS ANGELES	328264615
2018	14	DUKE UNIVERSITY	28089847		9	DUKE UNIVERSITY	384593999
2018	15	UNIVERSITY OF COLORADO DENVER	26208690		23	UNIVERSITY OF COLORADO DENVER	210859359
2018	16	EMORY UNIVERSITY	24971990		18	EMORY UNIVERSITY	259465128
2018	17	UNIVERSITY OF WISCONSIN-MADISON	22366306		24	UNIVERSITY OF WISCONSIN-MADISON	210441502
2018	18	VANDERBILT UNIVERSITY	20993969		11	VANDERBILT UNIVERSITY	356235140
2018	19	NORTHWESTERN UNIVERSITY AT CHICAGO	20368740		16	NORTHWESTERN UNIVERSITY AT CHICAGO	297574749
2018	20	HARVARD MEDICAL SCHOOL	19879364		26	HARVARD MEDICAL SCHOOL	197133110
2018	21	UNIVERSITY OF MINNESOTA	19208105		30	UNIVERSITY OF MINNESOTA	175149030
2018	22	UNIVERSITY OF ALABAMA AT BIRMINGHAM	19121743		21	UNIVERSITY OF ALABAMA AT BIRMINGHAM	234390799
2018	23	UNIVERSITY OF CHICAGO	17737758		38	UNIVERSITY OF CHICAGO	145229404
2018	24	ICAHN SCHOOL OF MEDICINE AT MOUNT SINAI	16454122		13	ICAHN SCHOOL OF MEDICINE AT MOUNT SINAI	330783203
2018	25	WEILL MEDICAL COLL OF CORNELL UNIV	16359506		33	WEILL MEDICAL COLL OF CORNELL UNIV	164624326

## Sheet: Top 14 paired ranks
TRAINING AWARDS					RESEARCH AWARDS
Top 14 by FKT Average					Top 14 by BRMIR Average
Percent of Total FKT Awards	Sum of FKT total	Average of FKT total	Rank by Average Training Awards	INSTITUTION	Rank by Average Research Awards	Average of BRMIR total	Sum of BRIMR total	Percent of Total BRIMR Awards
0.106488	278087044	5.56174e+07	1	UNIVERSITY OF CALIFORNIA, SAN FRANCISCO	1	489667878	2448339390	0.100114
0.101462	264962402	5.29925e+07	2	JOHNS HOPKINS UNIVERSITY	2	446422023	2232110115	0.0912719
0.0910097	237667518	4.75335e+07	3	UNIVERSITY OF PENNSYLVANIA	3	4.03654e+08	2018268724	0.0825279
0.076288	199222422	3.98445e+07	4	UNIVERSITY OF WASHINGTON	11	298367764	1491838820	0.0610019
0.0740302	193326358	3.86653e+07	5	UNIVERSITY OF MICHIGAN AT ANN ARBOR	9	3.21725e+08	1608624194	0.0657773
0.0705065	184124365	36824873	6	STANFORD UNIVERSITY	6	3.54796e+08	1773977811	0.0725387
0.0688403	179773197	3.59546e+07	7	WASHINGTON UNIVERSITY	4	3.80579e+08	1902896281	0.0778103
0.0681095	177864588	3.55729e+07	8	YALE UNIVERSITY	5	3.58622e+08	1793111469	0.0733211
0.0660285	172430308	3.44861e+07	9	UNIVERSITY OF PITTSBURGH AT PITTSBURGH	7	3.49427e+08	1747134707	0.0714411
0.0623848	162914980	32582996	10	UNIVERSITY OF NORTH CAROLINA CHAPEL HILL	14	2.6426e+08	1321300467	0.0540285
0.0566494	147937315	29587463	11	COLUMBIA UNIVERSITY HEALTH SCIENCES	13	2.95049e+08	1475245721	0.0603234
0.0555392	145038025	29007605	12	UNIVERSITY OF CALIFORNIA LOS ANGELES	12	2.96419e+08	1482094179	0.0606035
0.0546455	142704171	2.85408e+07	13	UNIVERSITY OF CALIFORNIA, SAN DIEGO	10	3.08814e+08	1544069529	0.0631377
0.0480191	125399539	2.50799e+07	14	DUKE UNIVERSITY	8	3.23318e+08	1616587701	0.066103
Top 14 - Total/Average FKT Funding	2611452232	3.73065e+07				3.49366e+08	24455599108	Top 14 - Average/Total BRMIR Funding
OVERALL TOTAL FKT funding	7151139438						62246910886	OVERALL TOTAL BRIMR funding
percentage top 14/total FKT	0.36518						0.392881	percentage top 14/total BRIMR
